# Supplementary material for: Landscape heterogeneity affects diurnal raptor communities in a sub-tropical region of northwestern Himalayas, India
Source: PLoS One. 2022 Apr 28;17(4):e0246555. doi: 10.1371/journal.pone.0246555 (PMC9049523; doi:10.1371/journal.pone.0246555)
Supplement: S1 Table — (XLSX) [file pone.0246555.s003.xlsx]

## Sheet: NMDS_Data
S2 Table. Dataset for Non-metric Multidimensional Scaling
Sampling site	Lat	long	Species Abundance	Elevation	Distance to nearest DS	Habitat Type	Point Count	Ponit Count Abundance	Line transects	Line transect abundance	Road transects	Road transect abundance	Column1
Kalidhar	33.05	74.65	79	814	28.48	Forest Patches	5	23	1	17	2	39
Billawar	32.648	75.588	114	1142	23.01	Forest Patches	9	57	1	26	2	31
Galak	32.585	75.352	205	557	0.21	Forest Patches	6	129	1	41	1	35
Nandini WLS	32.851	74.956	67	587	15.16	Forest Patches	3	37			1	30
Jasrota WLS	32.484	75.399	51	531	7.95	Forest Patches	3	27	1	9	1	15
Sarain	32.622	75.097	35	357	9.81	Forest Patches	2	24			1	11
Bhed Devta	32.793	74.977	24	311	17.37	Forest Patches	2	18	1	6
Badgah (Surinsar)	32.781	75.011	37	576	13.91	Forest Patches	3	29			1	8
Bhuttal (Mansar)	32.717	75.126	59	597	1.27	Forest Patches	4	39			2	20
Kumbi	32.712	75.108	135	702	2.16	Forest Patches	5	105			2	30
Ujh Barrage	32.475	75.426	98	340	10.35	Forest_Farmland_Interfaces	2	54	1	15	1	29
Nagrota	32.793	74.886	184	393	9.85	Forest_Farmland_Interfaces	1	184
Samba	32.574	75.101	137	300	7.3	Forest_Farmland_Interfaces	2	88			1	46
Jourian	32.816	74.585	115	221	19.87	Farmlands	2	57	1	22	2	36
Pargwal	32.781	74.587	47	213	20.26	Farmlands	2	18			1	29
Kokerian	32.712	74.752	66	216	6.99	Farmlands	1	23	1	17	1	26
Khakriyal	32.352	75.456	87	244	9.34	Farmlands	2	36	1	18	1	33
Phallian Mandal	32.695	74.792	58	227	4.24	Farmlands	1	21			1	37
Koulpur	32.493	74.999	50	257	6.82	Farmlands	1	18			1	32
Gharana cultivatio fields	32.564	74.709	99	215	20.48	Farmlands	2	41	1	13	1	45
Niki Tawi	32.716	74.826	247	243	0.44	Urban_Builtup	1	188			1	59
Bari Brahmana	32.646	74.913	295	286	0.2	Urban_Builtup	1	180			1	115
Akhnoor	32.912	74.752	210	304	10.52	Urban_Builtup	1	138			1	72
Vijaypur	32.563	75.04	254	295	1.86	Urban_Builtup	1	200			1	54
Raika	32.729	74.91	68	457	9.2	Green belts and avenue plantation			1	47	1	21
Mahamaya	32.73	74.887	52	330	5.82	Green belts and avenue plantation	1	10	1	22	1	20
Manda	32.77	74.869	97	491	6.85	Green belts and avenue plantation	1	21	1	39	1	37
Jammu University	32.72	74.867	116	274	3.84	Green belts and avenue plantation			2	116
Dayala Chak	32.462	75.312	124	317	0.96	Water bodies and buffer zones	3	87	1	10	1	27
Basantar	32.514	75.038	76	267	3.97	Water bodies and buffer zones	3	16	1	38	1	22
Jourian	32.831	74.615	54	225	17.05	Water bodies and buffer zones	4	34	1	10	2	10
Gharana Wetland	32.541	74.69	61	213	23.59	Water bodies and buffer zones	2	61
Purthu (Basohli)	32.48	75.775	33	483	24.78	Water bodies and buffer zones	4	28			2	5
